# Supplementary material for: Chemical Content of Five Molluscan Bivalve Species Collected from South Korea: Multivariate Study and Safety Evaluation
Source: Foods. 2021 Nov 3;10(11):2690. doi: 10.3390/foods10112690 (PMC8623076; doi:10.3390/foods10112690)
Supplement: Supplementary file 1 [file foods-10-02690-s001.zip]

Archive with 1 entries (1 files):
- foods-1408644-supplementary.pdf
